# Supplementary material for: Mesenchymal Stromal Cells Regulate Sialylations of N-Glycans, Affecting Cell Migration and Survival
Source: Int J Mol Sci. 2021 Jun 26;22(13):6868. doi: 10.3390/ijms22136868 (PMC8267656; doi:10.3390/ijms22136868)
Supplement: Supplementary file 1 [file ijms-22-06868-s001.zip]

Archive with 1 entries (1 files):
- ijms-1247574-supplementary.pdf
